# Supplementary material for: Recovery of culturable Streptococcus pyogenes from swabs stored at different temperatures
Source: Environ Microbiol Rep. 2024 Nov 8;16(6):e70036. doi: 10.1111/1758-2229.70036 (PMC11549027; doi:10.1111/1758-2229.70036)
Supplement: Supplementary file 1 — Data S1. Supporting Information. [file EMI4-16-e70036-s001.xlsx]

## Sheet: SETUP
count	day	temp	conc	sample
	1	fridge	10^-3	1		count ~ day * temp + (1 | sample), family = "poisson"
8	1	fridge	10^-3	1		family = poisson or negative binomial
5	1	fridge	10^-3	1		fixed effects = day (continuous), temp (factor/categorical), interaction of day and temp
1	1	fridge	10^-4	1
0	1	fridge	10^-4	1
1	1	fridge	10^-4	1
6	1	fridge	10^-3	1
7	1	fridge	10^-3	1
11	1	fridge	10^-3	1
0	1	fridge	10^-4	1
1	1	fridge	10^-4	1
1	1	fridge	10^-4	1
2	1	freezer	10^-3	2
2	1	freezer	10^-3	2
3	1	freezer	10^-3	2
0	1	freezer	10^-4	2
0	1	freezer	10^-4	2
0	1	freezer	10^-4	2
3	1	freezer	10^-3	2
1	1	freezer	10^-3	2
4	1	freezer	10^-3	2
0	1	freezer	10^-4	2
0	1	freezer	10^-4	2
0	1	freezer	10^-4	2
9	2	fridge	10^-3	3
9	2	fridge	10^-3	3
9	2	fridge	10^-3	3
1	2	fridge	10^-4	3
0	2	fridge	10^-4	3
2	2	fridge	10^-4	3
6	2	freezer	10^-3	4
5	2	freezer	10^-3	4
6	2	freezer	10^-3	4
1	2	freezer	10^-4	4
0	2	freezer	10^-4	4
0	2	freezer	10^-4	4
9	3	fridge	10^-3	5
9	3	fridge	10^-3	5
4	3	fridge	10^-3	5
1	3	fridge	10^-4	5
0	3	fridge	10^-4	5
0	3	fridge	10^-4	5
4	3	freezer	10^-3	6
6	3	freezer	10^-3	6
6	3	freezer	10^-3	6
1	3	freezer	10^-4	6
0	3	freezer	10^-4	6
0	3	freezer	10^-4	6
12	4	fridge	10^-3	7
5	4	fridge	10^-3	7
2	4	fridge	10^-3	7
2	4	fridge	10^-4	7
1	4	fridge	10^-4	7
1	4	fridge	10^-4	7
7	4	freezer	10^-3	8
6	4	freezer	10^-3	8
1	4	freezer	10^-3	8
0	4	freezer	10^-4	8
0	4	freezer	10^-4	8
2	4	freezer	10^-4	8
6	5	fridge	10^-3	9
1	5	fridge	10^-3	9
5	5	fridge	10^-3	9
0	5	fridge	10^-4	9
0	5	fridge	10^-4	9
0	5	fridge	10^-4	9
6	5	freezer	10^-3	10
7	5	freezer	10^-3	10
	5	freezer	10^-3	10
2	5	freezer	10^-4	10
0	5	freezer	10^-4	10
0	5	freezer	10^-4	10
10	6	fridge	10^-3	11
8	6	fridge	10^-3	11
12	6	fridge	10^-3	11
2	6	fridge	10^-4	11
1	6	fridge	10^-4	11
0	6	fridge	10^-4	11
6	6	freezer	10^-3	12
7	6	freezer	10^-3	12
8	6	freezer	10^-3	12
2	6	freezer	10^-4	12
1	6	freezer	10^-4	12
0	6	freezer	10^-4	12
1	7	fridge	10^-3	13
8	7	fridge	10^-3	13
5	7	fridge	10^-3	13
1	7	fridge	10^-4	13
1	7	fridge	10^-4	13
0	7	fridge	10^-4	13
8	7	freezer	10^-3	14
5	7	freezer	10^-3	14
3	7	freezer	10^-3	14
0	7	freezer	10^-4	14
0	7	freezer	10^-4	14
1	7	freezer	10^-4	14
	8	fridge	10^-3	15
	8	fridge	10^-3	15
	8	fridge	10^-3	15
0	8	fridge	10^-4	15
0	8	fridge	10^-4	15
0	8	fridge	10^-4	15
5	8	freezer	10^-3	16
7	8	freezer	10^-3	16
7	8	freezer	10^-3	16
0	8	freezer	10^-4	16
0	8	freezer	10^-4	16
0	8	freezer	10^-4	16
	9	fridge	10^-3	17
	9	fridge	10^-3	17
	9	fridge	10^-3	17
	9	fridge	10^-4	17
0	9	fridge	10^-4	17
1	9	fridge	10^-4	17
6	9	freezer	10^-3	18
6	9	freezer	10^-3	18
1	9	freezer	10^-3	18
0	9	freezer	10^-4	18
1	9	freezer	10^-4	18
1	9	freezer	10^-4	18
5	10	fridge	10^-3	19
2	10	fridge	10^-3	19
4	10	fridge	10^-3	19
0	10	fridge	10^-4	19
1	10	fridge	10^-4	19
2	10	fridge	10^-4	19
	10	freezer	10^-3	20
	10	freezer	10^-3	20
	10	freezer	10^-3	20
0	10	freezer	10^-4	20
3	10	freezer	10^-4	20
3	10	freezer	10^-4	20
4	11	fridge	10^-3	21
8	11	fridge	10^-3	21
7	11	fridge	10^-3	21
0	11	fridge	10^-4	21
1	11	fridge	10^-4	21
0	11	fridge	10^-4	21
5	11	freezer	10^-3	22
7	11	freezer	10^-3	22
3	11	freezer	10^-3	22
0	11	freezer	10^-4	22
1	11	freezer	10^-4	22
1	11	freezer	10^-4	22
6	12	fridge	10^-3	23
2	12	fridge	10^-3	23
2	12	fridge	10^-3	23
0	12	fridge	10^-4	23
0	12	fridge	10^-4	23
0	12	fridge	10^-4	23
3	12	freezer	10^-3	24
1	12	freezer	10^-3	24
4	12	freezer	10^-3	24
1	12	freezer	10^-4	24
1	12	freezer	10^-4	24
0	12	freezer	10^-4	24
2	13	fridge	10^-3	25
2	13	fridge	10^-3	25
2	13	fridge	10^-3	25
0	13	fridge	10^-4	25
0	13	fridge	10^-4	25
0	13	fridge	10^-4	25
2	13	freezer	10^-3	26
5	13	freezer	10^-3	26
5	13	freezer	10^-3	26
0	13	freezer	10^-4	26
0	13	freezer	10^-4	26
1	13	freezer	10^-4	26
2	14	fridge	10^-3	27
1	14	fridge	10^-3	27
3	14	fridge	10^-3	27
1	14	fridge	10^-4	27
1	14	fridge	10^-4	27
0	14	fridge	10^-4	27
6	14	freezer	10^-3	28
2	14	freezer	10^-3	28
4	14	freezer	10^-3	28
1	14	freezer	10^-4	28
0	14	freezer	10^-4	28
0	14	freezer	10^-4	28
